# Supplementary material for: Pretreatment NPLH as a Potential Predictor of Pathologic Complete Response to Accelerated MVAC Neoadjuvant Chemotherapy in Muscle-Invasive Bladder Cancer: Comparison with NLR and PLR
Source: Cancers (Basel). 2026 Jun 24;18(13):2046. doi: 10.3390/cancers18132046 (PMC13359953; doi:10.3390/cancers18132046)
Supplement: Supplementary file 1 [file cancers-18-02046-s001.zip]

Archive with 1 entries (1 files):
- cancers-4361812-supplementary.pdf
